# Supplementary material for: The Genome and Methylome of a Beetle with Complex Social Behavior, Nicrophorus vespilloides (Coleoptera: Silphidae)
Source: Genome Biol Evol. 2015 Oct 9;7(12):3383–96. doi: 10.1093/gbe/evv194 (PMC4700941; doi:10.1093/gbe/evv194)
Supplement: Supplementary Data [file supp_evv194_Nvespilloides_genome_paper_CunninghamEtAl_GBE_Sum_CAFE_anal_SI.xls]

## Sheet: Sheet1
ID	Annotation (from best fitting T. cas gene)	Family-wide P value	# within N. ves	# within T. cas	N.ves P value
Expansions
OG1003	Putative uncharacterized protein	< 0.00001	66	71	< 0.00001
OG1021	Putative uncharacterized protein	< 0.00001	29	0	< 0.00001
OG1035	Putative uncharacterized protein	< 0.00001	21	2	< 0.00001
OG1051	Putative uncharacterized protein	< 0.00001	30	9	< 0.00001
OG1105	Putative uncharacterized protein	< 0.00001	21	0	< 0.00001
OG1121	Putative uncharacterized protein	< 0.00001	10	0	0.0003
OG1131	Chymotrypsin-like proteinase 5B	< 0.00001	6	1	0.041
OG1147	Putative uncharacterized protein	< 0.00001	12	0	< 0.00001
Contraction
OG1010	Putative uncharacterized protein	< 0.00001	1	35	< 0.00001
OG1038	est2 Putative esterase	< 0.00001	2	13	0.0071
OG1039	Transposase	< 0.00001	1	44	0.04
OG1044	Cytochrome P450 6BQ8	< 0.00001	1	24	0.018
