# Supplementary material for: The Genome and Methylome of a Beetle with Complex Social Behavior, Nicrophorus vespilloides (Coleoptera: Silphidae)
Source: Genome Biol Evol. 2015 Oct 9;7(12):3383–96. doi: 10.1093/gbe/evv194 (PMC4700941; doi:10.1093/gbe/evv194)
Supplement: Supplementary Data [file supp_evv194_Nvespilloides_genome_paper_CunninghamEtAl_meth_gene_list_Revision.txt]

ABG83_00010751
ABG83_00003928
ABG83_00003927
ABG83_00005480
ABG83_00013189
ABG83_00005139
ABG83_00005221
ABG83_00004300
ABG83_00001838
ABG83_00002709
ABG83_00007330
ABG83_00007005
ABG83_00010363
ABG83_00000606
ABG83_00011562
ABG83_00002437
ABG83_00005178
ABG83_00007372
ABG83_00012155
ABG83_00011673
ABG83_00007640
ABG83_00005492
ABG83_00004319
ABG83_00005344
ABG83_00001014
ABG83_00000724
ABG83_00009211
ABG83_00004046
ABG83_00008134
ABG83_00007402
ABG83_00008710
ABG83_00009959
ABG83_00003130
ABG83_00010596
ABG83_00004842
ABG83_00009164
ABG83_00003434
ABG83_00004865
ABG83_00008676
ABG83_00011859
ABG83_00010595
ABG83_00010189
ABG83_00004966
ABG83_00005909
ABG83_00013057
ABG83_00006392
ABG83_00003283
ABG83_00007989
ABG83_00009087
ABG83_00010282
ABG83_00007523
ABG83_00002328
ABG83_00007965
ABG83_00002133
ABG83_00003636
ABG83_00000948
ABG83_00011120
ABG83_00010194
ABG83_00006673
ABG83_00010190
ABG83_00012830
ABG83_00005962
ABG83_00004914
ABG83_00004532
ABG83_00013448
ABG83_00009074
ABG83_00006042
ABG83_00000338
ABG83_00007734
ABG83_00000684
ABG83_00012574
ABG83_00009252
ABG83_00008048
ABG83_00010999
ABG83_00007173
ABG83_00000470
ABG83_00008220
ABG83_00006215
ABG83_00005910
ABG83_00012936
ABG83_00013479
ABG83_00007100
ABG83_00000599
ABG83_00008425
ABG83_00006609
ABG83_00007522
ABG83_00007830
ABG83_00008042
ABG83_00005597
ABG83_00005598
ABG83_00010679
ABG83_00010452
ABG83_00005601
ABG83_00000662
ABG83_00003743
ABG83_00004052
ABG83_00009440
ABG83_00011483
ABG83_00009952
ABG83_00009619
ABG83_00005737
ABG83_00008947
ABG83_00003201
ABG83_00012924
ABG83_00009430
ABG83_00006961
ABG83_00008141
ABG83_00004022
ABG83_00010621
ABG83_00008560
ABG83_00003617
ABG83_00001225
ABG83_00000402
ABG83_00007471
ABG83_00000364
ABG83_00011298
ABG83_00003978
ABG83_00008313
ABG83_00007130
ABG83_00010935
ABG83_00011388
ABG83_00007569
ABG83_00008047
ABG83_00013392
ABG83_00007881
ABG83_00005442
ABG83_00003783
ABG83_00006633
ABG83_00004453
ABG83_00001788
ABG83_00006035
ABG83_00002127
ABG83_00005874
ABG83_00000818
ABG83_00005656
ABG83_00005647
ABG83_00005978
ABG83_00001332
ABG83_00001504
ABG83_00011348
ABG83_00009391
ABG83_00004624
ABG83_00005628
ABG83_00002720
ABG83_00002719
ABG83_00007733
ABG83_00010344
ABG83_00001347
ABG83_00003852
ABG83_00005835
ABG83_00004840
ABG83_00006870
ABG83_00004658
ABG83_00011634
ABG83_00011503
ABG83_00000693
ABG83_00007948
ABG83_00008855
ABG83_00004839
ABG83_00008865
ABG83_00006339
ABG83_00000329
ABG83_00011058
ABG83_00004766
ABG83_00000238
ABG83_00007826
ABG83_00007927
ABG83_00000690
ABG83_00003194
ABG83_00000404
ABG83_00002752
ABG83_00006819
ABG83_00010116
ABG83_00002671
ABG83_00002566
ABG83_00011967
ABG83_00007670
ABG83_00012584
ABG83_00000949
ABG83_00011344
ABG83_00005502
ABG83_00000749
ABG83_00008336
ABG83_00007106
ABG83_00004636
ABG83_00008872
ABG83_00005690
ABG83_00010059
ABG83_00011202
ABG83_00006632
ABG83_00009529
ABG83_00003905
ABG83_00003915
ABG83_00004370
ABG83_00012044
ABG83_00010372
ABG83_00005899
ABG83_00009289
ABG83_00002657
ABG83_00010998
ABG83_00010222
ABG83_00010337
ABG83_00006903
ABG83_00002399
ABG83_00008582
ABG83_00008847
ABG83_00011204
ABG83_00000265
ABG83_00005866
ABG83_00007172
ABG83_00012312
ABG83_00002478
ABG83_00006572
ABG83_00007412
ABG83_00011392
ABG83_00009321
ABG83_00010434
ABG83_00006989
ABG83_00010534
ABG83_00008746
ABG83_00002164
ABG83_00012315
ABG83_00008499
ABG83_00006655
ABG83_00006988
ABG83_00003618
ABG83_00008860
ABG83_00009442
ABG83_00007980
ABG83_00005977
ABG83_00006987
ABG83_00002852
ABG83_00007777
ABG83_00007543
ABG83_00005844
ABG83_00008418
ABG83_00005577
ABG83_00005218
ABG83_00005219
ABG83_00010821
ABG83_00005015
ABG83_00011720
ABG83_00008804
ABG83_00005285
ABG83_00010512
ABG83_00009487
ABG83_00008306
ABG83_00009410
ABG83_00009086
ABG83_00011918
ABG83_00006185
ABG83_00000975
ABG83_00000318
ABG83_00012767
ABG83_00001340
ABG83_00004718
ABG83_00007616
ABG83_00008199
ABG83_00012241
ABG83_00012318
ABG83_00003489
ABG83_00009447
ABG83_00007411
ABG83_00012919
ABG83_00001787
ABG83_00013195
ABG83_00011523
ABG83_00000829
ABG83_00003988
ABG83_00002500
ABG83_00005922
ABG83_00007187
ABG83_00008388
ABG83_00010298
ABG83_00005945
ABG83_00002034
ABG83_00007098
ABG83_00004640
ABG83_00012261
ABG83_00010235
ABG83_00008446
ABG83_00002778
ABG83_00005276
ABG83_00006660
ABG83_00001327
ABG83_00012485
ABG83_00006394
ABG83_00008768
ABG83_00001794
ABG83_00001624
ABG83_00001233
ABG83_00008074
ABG83_00001505
ABG83_00010532
ABG83_00011343
ABG83_00000080
ABG83_00002905
ABG83_00004104
ABG83_00000735
ABG83_00003962
ABG83_00010674
ABG83_00004112
ABG83_00010947
ABG83_00009488
ABG83_00007560
ABG83_00007040
ABG83_00000558
ABG83_00011339
ABG83_00005016
ABG83_00005912
ABG83_00007470
ABG83_00002029
ABG83_00009880
ABG83_00005064
ABG83_00012535
ABG83_00011632
ABG83_00001151
ABG83_00006809
ABG83_00005281
ABG83_00005362
ABG83_00006943
ABG83_00003195
ABG83_00002721
ABG83_00005666
ABG83_00007835
ABG83_00004045
ABG83_00012128
ABG83_00006399
ABG83_00008886
ABG83_00007149
ABG83_00002035
ABG83_00011813
ABG83_00000706
ABG83_00010627
ABG83_00001732
ABG83_00001608
ABG83_00010603
ABG83_00001003
ABG83_00006045
ABG83_00012021
ABG83_00003612
ABG83_00006121
ABG83_00002727
ABG83_00007821
ABG83_00002171
ABG83_00007793
ABG83_00012385
ABG83_00002512
ABG83_00001224
ABG83_00007994
ABG83_00004360
ABG83_00012951
ABG83_00007352
ABG83_00009432
ABG83_00012293
ABG83_00001231
ABG83_00005745
ABG83_00005399
ABG83_00006944
ABG83_00002797
ABG83_00000504
ABG83_00008061
ABG83_00001090
ABG83_00008139
ABG83_00007012
ABG83_00008426
ABG83_00010967
ABG83_00006062
ABG83_00000060
ABG83_00007932
ABG83_00007767
ABG83_00011919
ABG83_00010238
ABG83_00010289
ABG83_00010336
ABG83_00000648
ABG83_00003637
ABG83_00008754
ABG83_00007731
ABG83_00000940
ABG83_00009084
ABG83_00003590
ABG83_00004325
ABG83_00008135
ABG83_00012932
ABG83_00006168
ABG83_00001205
ABG83_00001654
ABG83_00013152
ABG83_00010614
ABG83_00000746
ABG83_00009043
ABG83_00004085
ABG83_00005778
ABG83_00003219
ABG83_00002199
ABG83_00004013
ABG83_00002617
ABG83_00002473
ABG83_00009743
ABG83_00007957
ABG83_00010115
ABG83_00000734
ABG83_00010211
ABG83_00000411
ABG83_00000412
ABG83_00010416
ABG83_00009715
ABG83_00000505
ABG83_00009484
ABG83_00006214
ABG83_00009958
ABG83_00006808
ABG83_00001964
ABG83_00011986
ABG83_00002230
ABG83_00007139
ABG83_00006393
ABG83_00008179
ABG83_00004460
ABG83_00006877
ABG83_00008029
ABG83_00000111
ABG83_00002126
ABG83_00000715
ABG83_00011299
ABG83_00009107
ABG83_00000082
ABG83_00013176
ABG83_00004369
ABG83_00008888
ABG83_00008817
ABG83_00000154
ABG83_00008902
ABG83_00000846
ABG83_00006446
ABG83_00007154
ABG83_00010890
ABG83_00001904
ABG83_00009544
ABG83_00001641
ABG83_00010701
ABG83_00004265
ABG83_00007228
ABG83_00004341
ABG83_00000474
ABG83_00002712
ABG83_00009088
ABG83_00003290
ABG83_00008740
ABG83_00002271
ABG83_00011291
ABG83_00007996
ABG83_00002435
ABG83_00002436
ABG83_00005692
ABG83_00010920
ABG83_00000141
ABG83_00007444
ABG83_00001204
ABG83_00004472
ABG83_00001950
ABG83_00002260
ABG83_00001146
ABG83_00010025
ABG83_00002733
ABG83_00003200
ABG83_00010637
ABG83_00013000
ABG83_00007864
ABG83_00007865
ABG83_00006774
ABG83_00013345
ABG83_00000513
ABG83_00002710
ABG83_00009256
ABG83_00010364
ABG83_00004140
ABG83_00012831
ABG83_00002308
ABG83_00006878
ABG83_00005916
ABG83_00006376
ABG83_00004947
ABG83_00006503
ABG83_00001903
ABG83_00002409
ABG83_00005155
ABG83_00000259
ABG83_00000742
ABG83_00007446
ABG83_00010237
ABG83_00002706
ABG83_00004264
ABG83_00001837
ABG83_00008062
ABG83_00007971
ABG83_00001511
ABG83_00009090
ABG83_00007357
ABG83_00010143
ABG83_00010590
ABG83_00007940
ABG83_00005127
ABG83_00007700
ABG83_00006420
ABG83_00008304
ABG83_00003325
ABG83_00006785
ABG83_00011429
ABG83_00000344
ABG83_00011427
ABG83_00009409
ABG83_00007867
ABG83_00008476
ABG83_00007136
ABG83_00011167
ABG83_00011168
ABG83_00009701
ABG83_00009702
ABG83_00003430
ABG83_00004567
ABG83_00010540
ABG83_00002563
ABG83_00008577
ABG83_00004027
ABG83_00005809
ABG83_00002213
ABG83_00006514
ABG83_00001962
ABG83_00011312
ABG83_00007482
ABG83_00009570
ABG83_00000484
ABG83_00011281
ABG83_00007476
ABG83_00006375
ABG83_00003999
ABG83_00003313
ABG83_00004939
ABG83_00005919
ABG83_00011139
ABG83_00011140
ABG83_00004343
ABG83_00004897
ABG83_00001052
ABG83_00009979
ABG83_00000999
ABG83_00012890
ABG83_00010807
ABG83_00008658
ABG83_00007946
ABG83_00004877
ABG83_00008329
ABG83_00010082
ABG83_00002713
ABG83_00003287
ABG83_00000165
ABG83_00004126
ABG83_00008079
ABG83_00009288
ABG83_00010682
ABG83_00004267
ABG83_00006958
ABG83_00012016
ABG83_00008640
ABG83_00005545
ABG83_00007563
ABG83_00010514
ABG83_00000358
ABG83_00006355
ABG83_00008498
ABG83_00006506
ABG83_00009615
ABG83_00005730
ABG83_00008436
ABG83_00001274
ABG83_00001275
ABG83_00005736
ABG83_00003673
ABG83_00005079
ABG83_00005571
ABG83_00004457
ABG83_00011257
ABG83_00008143
ABG83_00007233
ABG83_00009960
ABG83_00000357
ABG83_00009790
ABG83_00010470
ABG83_00005193
ABG83_00006131
ABG83_00005265
ABG83_00009694
ABG83_00002286
ABG83_00003916
ABG83_00006507
ABG83_00009869
ABG83_00000998
ABG83_00006271
ABG83_00003605
ABG83_00008166
ABG83_00010338
ABG83_00005651
ABG83_00006344
ABG83_00005927
ABG83_00011171
ABG83_00004577
ABG83_00007140
ABG83_00005501
ABG83_00003688
ABG83_00008545
ABG83_00006567
ABG83_00005921
ABG83_00000195
ABG83_00005460
ABG83_00006670
ABG83_00001996
ABG83_00010608
ABG83_00001398
ABG83_00006117
ABG83_00001009
ABG83_00008864
ABG83_00002359
ABG83_00010673
ABG83_00011185
ABG83_00010946
ABG83_00005372
ABG83_00010325
ABG83_00006417
ABG83_00001655
ABG83_00008579
ABG83_00007621
ABG83_00007502
ABG83_00000052
ABG83_00007128
ABG83_00008034
ABG83_00004004
ABG83_00009821
ABG83_00003135
ABG83_00005856
ABG83_00009711
ABG83_00006957
ABG83_00005506
ABG83_00010228
ABG83_00006272
ABG83_00009433
ABG83_00006145
ABG83_00009058
ABG83_00003007
ABG83_00001230
ABG83_00003756
ABG83_00002379
ABG83_00006534
ABG83_00006104
ABG83_00008769
ABG83_00000365
ABG83_00010611
ABG83_00003769
ABG83_00004508
ABG83_00007275
ABG83_00008937
ABG83_00005205
ABG83_00010911
ABG83_00006431
ABG83_00007414
ABG83_00007863
ABG83_00006468
ABG83_00000726
ABG83_00007589
ABG83_00011577
ABG83_00007276
ABG83_00005374
ABG83_00007760
ABG83_00000463
ABG83_00003476
ABG83_00005703
ABG83_00007230
ABG83_00007111
ABG83_00010431
ABG83_00003428
ABG83_00008989
ABG83_00009349
ABG83_00008292
ABG83_00005503
ABG83_00004566
ABG83_00000459
ABG83_00011595
ABG83_00001695
ABG83_00006588
ABG83_00006653
ABG83_00005883
ABG83_00001293
ABG83_00003856
ABG83_00000563
ABG83_00006365
ABG83_00005289
ABG83_00011078
ABG83_00008084
ABG83_00010538
ABG83_00008975
ABG83_00010370
ABG83_00006102
ABG83_00000453
ABG83_00005693
ABG83_00007382
ABG83_00008601
ABG83_00001527
ABG83_00011153
ABG83_00005996
ABG83_00004359
ABG83_00000229
ABG83_00003341
ABG83_00006656
ABG83_00001911
ABG83_00000705
ABG83_00007559
ABG83_00007405
ABG83_00000714
ABG83_00012468
ABG83_00011364
ABG83_00005170
ABG83_00000190
ABG83_00008935
ABG83_00000234
ABG83_00008694
ABG83_00008948
ABG83_00005014
ABG83_00003142
ABG83_00001186
ABG83_00011946
ABG83_00006118
ABG83_00007945
ABG83_00007764
ABG83_00008312
ABG83_00002726
ABG83_00009974
ABG83_00003566
ABG83_00003024
ABG83_00003835
ABG83_00001910
ABG83_00005039
ABG83_00010836
ABG83_00001670
ABG83_00007270
ABG83_00006869
ABG83_00007771
ABG83_00006241
ABG83_00003339
ABG83_00008868
ABG83_00002341
ABG83_00001187
ABG83_00010516
ABG83_00013221
ABG83_00007483
ABG83_00002378
ABG83_00006402
ABG83_00008140
ABG83_00006359
ABG83_00009780
ABG83_00005080
ABG83_00002640
ABG83_00000079
ABG83_00011260
ABG83_00000700
ABG83_00009657
ABG83_00004670
ABG83_00008466
ABG83_00002479
ABG83_00004854
ABG83_00001476
ABG83_00007156
ABG83_00005513
ABG83_00010415
ABG83_00000471
ABG83_00007981
ABG83_00008447
ABG83_00004106
ABG83_00001002
ABG83_00001312
ABG83_00005848
ABG83_00006610
ABG83_00005914
ABG83_00008222
ABG83_00006244
ABG83_00003338
ABG83_00004710
ABG83_00010321
ABG83_00006317
ABG83_00003449
ABG83_00001428
ABG83_00008635
ABG83_00002825
ABG83_00001493
ABG83_00004131
ABG83_00008295
ABG83_00000725
ABG83_00004984
ABG83_00005271
ABG83_00006543
ABG83_00008382
ABG83_00003365
ABG83_00001209
ABG83_00000831
ABG83_00008861
ABG83_00010041
ABG83_00001733
ABG83_00013210
ABG83_00002667
ABG83_00003288
ABG83_00010226
ABG83_00013465
ABG83_00001724
ABG83_00008859
ABG83_00008101
ABG83_00012911
ABG83_00010039
ABG83_00002670
ABG83_00005279
ABG83_00000480
ABG83_00012538
ABG83_00000317
ABG83_00001726
ABG83_00006687
ABG83_00001510
ABG83_00013002
ABG83_00004456
ABG83_00005652
ABG83_00002292
ABG83_00010425
ABG83_00006917
ABG83_00006167
ABG83_00011102
ABG83_00011271
ABG83_00006795
ABG83_00004229
ABG83_00004405
ABG83_00008369
ABG83_00005334
ABG83_00002551
ABG83_00000587
ABG83_00011428
ABG83_00003234
ABG83_00005672
ABG83_00007073
ABG83_00010283
ABG83_00008946
ABG83_00006356
ABG83_00002442
ABG83_00006084
ABG83_00011504
ABG83_00002696
ABG83_00005648
ABG83_00010022
ABG83_00011262
ABG83_00000179
ABG83_00005195
ABG83_00004114
ABG83_00011936
ABG83_00011448
ABG83_00007041
ABG83_00007669
ABG83_00006401
ABG83_00010612
ABG83_00002527
ABG83_00012818
ABG83_00005329
ABG83_00009290
ABG83_00007829
ABG83_00002060
ABG83_00002030
ABG83_00000180
ABG83_00002391
ABG83_00008364
ABG83_00006190
ABG83_00005956
ABG83_00008620
ABG83_00005780
ABG83_00008477
ABG83_00009555
ABG83_00004885
ABG83_00003646
ABG83_00001244
ABG83_00007004
ABG83_00007274
ABG83_00001315
ABG83_00005313
ABG83_00001525
ABG83_00002483
ABG83_00010032
ABG83_00010232
ABG83_00001073
ABG83_00006009
ABG83_00011218
ABG83_00006935
ABG83_00001477
ABG83_00006513
ABG83_00005076
ABG83_00006997
ABG83_00001001
ABG83_00001814
ABG83_00011166
ABG83_00006250
ABG83_00002919
ABG83_00007323
ABG83_00009532
ABG83_00001575
ABG83_00011547
ABG83_00004487
ABG83_00002288
ABG83_00001540
ABG83_00009626
ABG83_00009785
ABG83_00000628
ABG83_00003304
ABG83_00005613
ABG83_00010962
ABG83_00004470
ABG83_00010109
ABG83_00006018
ABG83_00004250
ABG83_00000974
ABG83_00012715
ABG83_00004622
ABG83_00004497
ABG83_00008296
ABG83_00004824
ABG83_00002342
ABG83_00010661
ABG83_00011601
ABG83_00011695
ABG83_00007609
ABG83_00009604
ABG83_00012127
ABG83_00010388
ABG83_00003023
ABG83_00002287
ABG83_00012821
ABG83_00007566
ABG83_00003998
ABG83_00004815
ABG83_00002922
ABG83_00012133
ABG83_00006696
ABG83_00007578
ABG83_00002316
ABG83_00003233
ABG83_00011596
ABG83_00007910
ABG83_00008003
ABG83_00008813
ABG83_00006995
ABG83_00000551
ABG83_00005314
ABG83_00006628
ABG83_00009263
ABG83_00005396
ABG83_00008641
ABG83_00004096
ABG83_00004777
ABG83_00005750
ABG83_00003175
ABG83_00004774
ABG83_00008982
ABG83_00010412
ABG83_00007913
ABG83_00005638
ABG83_00002252
ABG83_00000819
ABG83_00008806
ABG83_00002020
ABG83_00008160
ABG83_00010989
ABG83_00005278
ABG83_00001234
ABG83_00006352
ABG83_00005846
ABG83_00001487
ABG83_00006245
ABG83_00007943
ABG83_00007429
ABG83_00012328
ABG83_00007832
ABG83_00003427
ABG83_00000160
ABG83_00011937
ABG83_00003064
ABG83_00005621
ABG83_00008420
ABG83_00007816
ABG83_00011546
ABG83_00009444
ABG83_00002140
ABG83_00010083
ABG83_00008198
ABG83_00011285
ABG83_00009374
ABG83_00005698
ABG83_00009838
ABG83_00012222
ABG83_00009053
ABG83_00000772
ABG83_00001215
ABG83_00005939
ABG83_00001335
ABG83_00007263
ABG83_00006791
ABG83_00006201
ABG83_00004755
ABG83_00009916
ABG83_00007765
ABG83_00009631
ABG83_00002438
ABG83_00002981
ABG83_00003843
ABG83_00003370
ABG83_00009474
ABG83_00011273
ABG83_00008991
ABG83_00000881
ABG83_00000702
ABG83_00001461
ABG83_00009881
ABG83_00005940
ABG83_00006363
ABG83_00010647
ABG83_00003741
ABG83_00008157
ABG83_00006812
ABG83_00010107
ABG83_00001326
ABG83_00005482
ABG83_00006255
ABG83_00000321
ABG83_00001590
ABG83_00005544
ABG83_00008866
ABG83_00000557
ABG83_00010391
ABG83_00002829
ABG83_00007184
ABG83_00003031
ABG83_00001914
ABG83_00009280
ABG83_00004517
ABG83_00007858
ABG83_00001486
ABG83_00010021
ABG83_00008229
ABG83_00008785
ABG83_00008155
ABG83_00005615
ABG83_00003293
ABG83_00011377
ABG83_00007918
ABG83_00010284
ABG83_00001924
ABG83_00000388
ABG83_00003084
ABG83_00006374
ABG83_00003690
ABG83_00010051
ABG83_00009096
ABG83_00002380
ABG83_00004601
ABG83_00003441
ABG83_00007551
ABG83_00010308
ABG83_00005497
ABG83_00001074
ABG83_00012317
ABG83_00009357
ABG83_00008014
ABG83_00002661
ABG83_00001376
ABG83_00000130
ABG83_00004822
ABG83_00007949
ABG83_00012033
ABG83_00004585
ABG83_00009180
ABG83_00007306
ABG83_00010297
ABG83_00009825
ABG83_00000712
ABG83_00000847
ABG83_00004095
ABG83_00006970
ABG83_00013344
ABG83_00005915
ABG83_00003497
ABG83_00009441
ABG83_00005204
ABG83_00006336
ABG83_00005629
ABG83_00009668
ABG83_00009042
ABG83_00008479
ABG83_00004072
ABG83_00010738
ABG83_00009655
ABG83_00001881
ABG83_00010961
ABG83_00001886
ABG83_00000387
ABG83_00005972
ABG83_00006537
ABG83_00009132
ABG83_00010822
ABG83_00000827
ABG83_00011984
ABG83_00003490
ABG83_00007796
ABG83_00001144
ABG83_00005012
ABG83_00005536
ABG83_00009824
ABG83_00009705
ABG83_00005790
ABG83_00001243
ABG83_00011703
ABG83_00005857
ABG83_00001069
ABG83_00005203
ABG83_00009489
ABG83_00007783
ABG83_00009363
ABG83_00007303
ABG83_00003312
ABG83_00005350
ABG83_00008480
ABG83_00010164
ABG83_00010432
ABG83_00009227
ABG83_00009732
ABG83_00004581
ABG83_00012623
ABG83_00007680
ABG83_00001813
ABG83_00010333
ABG83_00003390
ABG83_00007395
ABG83_00011016
ABG83_00001075
ABG83_00001163
ABG83_00007007
ABG83_00003324
ABG83_00001720
ABG83_00009319
ABG83_00004464
ABG83_00000562
ABG83_00000845
ABG83_00007917
ABG83_00007202
ABG83_00003565
ABG83_00008730
ABG83_00001004
ABG83_00001328
ABG83_00005591
ABG83_00006132
ABG83_00001880
ABG83_00006300
ABG83_00007403
ABG83_00002321
ABG83_00001795
ABG83_00004825
ABG83_00004523
ABG83_00008024
ABG83_00005457
ABG83_00010835
ABG83_00008177
ABG83_00006993
ABG83_00002443
ABG83_00004837
ABG83_00001489
ABG83_00003284
ABG83_00003188
ABG83_00005019
ABG83_00006096
ABG83_00002022
ABG83_00012661
ABG83_00011095
ABG83_00004633
ABG83_00003440
ABG83_00010926
ABG83_00000976
ABG83_00004529
ABG83_00007474
ABG83_00003844
ABG83_00009050
ABG83_00009744
ABG83_00004481
ABG83_00005032
ABG83_00001663
ABG83_00002249
ABG83_00009481
ABG83_00009157
ABG83_00001411
ABG83_00004271
ABG83_00002194
ABG83_00005992
ABG83_00007916
ABG83_00004648
ABG83_00003136
ABG83_00010151
ABG83_00013060
ABG83_00010217
ABG83_00012292
ABG83_00007891
ABG83_00002193
ABG83_00005106
ABG83_00006864
ABG83_00000237
ABG83_00002256
ABG83_00001286
ABG83_00006697
ABG83_00011017
ABG83_00000390
ABG83_00003796
ABG83_00008870
ABG83_00003674
ABG83_00004425
ABG83_00004275
ABG83_00002641
ABG83_00001589
ABG83_00010467
ABG83_00006345
ABG83_00011261
ABG83_00005573
ABG83_00001246
ABG83_00004651
ABG83_00002477
ABG83_00007052
ABG83_00004215
ABG83_00004480
ABG83_00000158
ABG83_00012009
ABG83_00004874
ABG83_00011270
ABG83_00007165
ABG83_00005511
ABG83_00001988
ABG83_00007956
ABG83_00003035
ABG83_00007619
ABG83_00001050
ABG83_00006764
ABG83_00008039
ABG83_00003131
ABG83_00002692
ABG83_00010588
ABG83_00002846
ABG83_00006509
ABG83_00009247
ABG83_00002556
ABG83_00006015
ABG83_00009369
ABG83_00000667
ABG83_00008413
ABG83_00003453
ABG83_00003137
ABG83_00002944
ABG83_00002370
ABG83_00009346
ABG83_00004887
ABG83_00001357
ABG83_00004227
ABG83_00005266
ABG83_00010378
ABG83_00002548
ABG83_00004408
ABG83_00001045
ABG83_00010768
ABG83_00004895
ABG83_00009832
ABG83_00008584
ABG83_00000739
ABG83_00001496
ABG83_00008015
ABG83_00009674
ABG83_00005481
ABG83_00001784
ABG83_00010695
ABG83_00003817
ABG83_00003017
ABG83_00005908
ABG83_00010140
ABG83_00000866
ABG83_00006060
ABG83_00008310
ABG83_00000585
ABG83_00002972
ABG83_00002867
ABG83_00008448
ABG83_00003254
ABG83_00002101
ABG83_00010050
ABG83_00008320
ABG83_00010446
ABG83_00003788
ABG83_00003644
ABG83_00002463
ABG83_00007157
ABG83_00001983
ABG83_00002960
ABG83_00007286
ABG83_00002315
ABG83_00008784
ABG83_00005489
ABG83_00003849
ABG83_00009401
ABG83_00001134
ABG83_00012859
ABG83_00002472
ABG83_00002129
ABG83_00010288
ABG83_00007095
ABG83_00005873
ABG83_00011362
ABG83_00005888
ABG83_00003416
ABG83_00003464
ABG83_00006833
ABG83_00010700
ABG83_00011456
ABG83_00007800
ABG83_00010948
ABG83_00003123
ABG83_00004834
ABG83_00006144
ABG83_00004452
ABG83_00004896
ABG83_00005040
ABG83_00002999
ABG83_00009186
ABG83_00005974
ABG83_00004182
ABG83_00001424
ABG83_00004970
ABG83_00006254
ABG83_00003257
ABG83_00009183
ABG83_00002625
ABG83_00007358
ABG83_00002785
ABG83_00012746
ABG83_00005207
ABG83_00004838
ABG83_00007653
ABG83_00012134
ABG83_00000777
ABG83_00006171
ABG83_00000643
ABG83_00002327
ABG83_00001664
ABG83_00000641
ABG83_00005963
ABG83_00002539
ABG83_00011286
ABG83_00006419
ABG83_00003164
ABG83_00003409
ABG83_00010064
ABG83_00003638
ABG83_00003294
ABG83_00009244
ABG83_00001631
ABG83_00004849
ABG83_00000053
ABG83_00003661
ABG83_00012122
ABG83_00001245
ABG83_00002831
ABG83_00008094
ABG83_00003761
ABG83_00006470
ABG83_00002782
ABG83_00000708
ABG83_00008311
ABG83_00005590
ABG83_00000159
ABG83_00008903
ABG83_00008508
ABG83_00000455
ABG83_00005175
ABG83_00005519
ABG83_00004735
ABG83_00004780
ABG83_00004879
ABG83_00012032
ABG83_00012955
ABG83_00010036
ABG83_00009739
ABG83_00001715
ABG83_00006173
ABG83_00003959
ABG83_00002742
ABG83_00001588
ABG83_00005877
ABG83_00006665
ABG83_00010054
ABG83_00003850
ABG83_00002002
ABG83_00005185
ABG83_00003842
ABG83_00007697
ABG83_00002223
ABG83_00008261
ABG83_00004656
ABG83_00004960
ABG83_00005812
ABG83_00003463
ABG83_00004745
ABG83_00004744
ABG83_00002666
ABG83_00004404
ABG83_00004539
ABG83_00002469
ABG83_00007836
ABG83_00012184
ABG83_00007562
ABG83_00000560
ABG83_00004192
ABG83_00007381
ABG83_00004855
ABG83_00001694
ABG83_00005166
ABG83_00005412
ABG83_00007304
ABG83_00006740
ABG83_00001072
ABG83_00006362
ABG83_00010983
ABG83_00004458
ABG83_00001632
ABG83_00008969
ABG83_00000993
ABG83_00008032
ABG83_00008260
ABG83_00010303
ABG83_00005473
ABG83_00002998
ABG83_00007163
ABG83_00003643
ABG83_00008347
ABG83_00006596
ABG83_00000298
ABG83_00008990
ABG83_00010376
ABG83_00000634
ABG83_00007290
ABG83_00004232
ABG83_00007039
ABG83_00001378
ABG83_00009064
ABG83_00002609
ABG83_00002491
ABG83_00007262
ABG83_00005208
ABG83_00005867
ABG83_00001660
ABG83_00006178
ABG83_00007772
ABG83_00007445
ABG83_00009080
ABG83_00004694
ABG83_00004240
ABG83_00002353
ABG83_00000574
ABG83_00008027
ABG83_00010640
ABG83_00010691
ABG83_00003537
ABG83_00006177
ABG83_00000389
ABG83_00010163
ABG83_00010192
ABG83_00007242
ABG83_00002693
ABG83_00012356
ABG83_00007695
ABG83_00009325
ABG83_00005907
ABG83_00005920
ABG83_00007915
ABG83_00005938
ABG83_00007554
ABG83_00003626
ABG83_00000883
ABG83_00004734
ABG83_00004173
ABG83_00007077
ABG83_00012583
ABG83_00010114
ABG83_00002231
ABG83_00008615
ABG83_00000698
ABG83_00000193
ABG83_00003289
ABG83_00001658
ABG83_00005679
ABG83_00010752
ABG83_00001015
ABG83_00003034
ABG83_00000710
ABG83_00004561
ABG83_00008977
ABG83_00000119
ABG83_00008482
ABG83_00008789
ABG83_00011454
ABG83_00005546
ABG83_00005727
ABG83_00001509
ABG83_00007840
ABG83_00001029
ABG83_00000950
ABG83_00002783
ABG83_00004091
ABG83_00005991
ABG83_00010125
ABG83_00009443
ABG83_00002023
ABG83_00003477
ABG83_00009927
ABG83_00003634
ABG83_00004467
ABG83_00008841
ABG83_00003747
ABG83_00003757
ABG83_00005510
ABG83_00008492
ABG83_00005331
ABG83_00002730
ABG83_00006163
ABG83_00007648
ABG83_00002349
ABG83_00002347
ABG83_00007706
ABG83_00004363
ABG83_00011524
ABG83_00000419
ABG83_00009230
ABG83_00010933
ABG83_00008846
ABG83_00000244
ABG83_00004649
ABG83_00004121
ABG83_00009805
ABG83_00003640
ABG83_00006517
ABG83_00006678
ABG83_00008201
ABG83_00003641
ABG83_00003119
ABG83_00011482
ABG83_00004872
ABG83_00005029
ABG83_00005030
ABG83_00000529
ABG83_00005768
ABG83_00006198
ABG83_00005760
ABG83_00003994
ABG83_00005330
ABG83_00007338
ABG83_00005834
ABG83_00004354
ABG83_00004400
ABG83_00001855
ABG83_00000004
ABG83_00013126
ABG83_00010350
ABG83_00002387
ABG83_00001053
ABG83_00007982
ABG83_00009700
ABG83_00011920
ABG83_00004333
ABG83_00004868
ABG83_00007473
ABG83_00007789
ABG83_00006994
ABG83_00009412
ABG83_00004521
ABG83_00006001
ABG83_00002757
ABG83_00005461
ABG83_00011688
ABG83_00005702
ABG83_00006226
ABG83_00006555
ABG83_00001659
ABG83_00012562
ABG83_00011405
ABG83_00008722
ABG83_00008723
ABG83_00005582
ABG83_00000642
ABG83_00004292
ABG83_00001741
ABG83_00001122
ABG83_00006504
ABG83_00004273
ABG83_00003439
ABG83_00002734
ABG83_00012046
ABG83_00002398
ABG83_00002541
ABG83_00000663
ABG83_00002573
ABG83_00003022
ABG83_00010646
ABG83_00009898
ABG83_00002784
ABG83_00003172
ABG83_00001735
ABG83_00000025
ABG83_00007993
ABG83_00006434
ABG83_00000501
ABG83_00007516
ABG83_00005764
ABG83_00002253
ABG83_00007776
ABG83_00003055
ABG83_00004164
ABG83_00007787
ABG83_00007028
ABG83_00004575
ABG83_00002688
ABG83_00001049
ABG83_00010089
ABG83_00008976
ABG83_00009716
ABG83_00007400
ABG83_00006251
ABG83_00006106
ABG83_00006225
ABG83_00008954
ABG83_00004165
ABG83_00004696
ABG83_00008338
ABG83_00010737
ABG83_00006918
ABG83_00006960
ABG83_00010465
ABG83_00006257
ABG83_00005587
ABG83_00005206
ABG83_00003875
ABG83_00010631
ABG83_00000969
ABG83_00008362
ABG83_00007612
ABG83_00000559
ABG83_00004007
ABG83_00002745
ABG83_00009192
ABG83_00007839
ABG83_00004843
ABG83_00005154
ABG83_00004361
ABG83_00003382
ABG83_00003405
ABG83_00009159
ABG83_00002188
ABG83_00010906
ABG83_00001437
ABG83_00005081
ABG83_00000764
ABG83_00006386
ABG83_00007485
ABG83_00008618
ABG83_00006589
ABG83_00009103
ABG83_00008863
ABG83_00006901
ABG83_00006813
ABG83_00006836
ABG83_00007325
ABG83_00006196
ABG83_00007574
ABG83_00010101
ABG83_00011598
ABG83_00003086
ABG83_00008602
ABG83_00012067
ABG83_00001157
ABG83_00010122
ABG83_00003150
ABG83_00006598
ABG83_00001657
ABG83_00006249
ABG83_00011917
ABG83_00009386
ABG83_00004356
ABG83_00003151
ABG83_00010218
ABG83_00004398
ABG83_00004218
ABG83_00008614
ABG83_00001986
ABG83_00005051
ABG83_00002210
ABG83_00001993
ABG83_00004219
ABG83_00006515
ABG83_00000518
ABG83_00000583
ABG83_00009483
ABG83_00009462
ABG83_00007486
ABG83_00004424
ABG83_00002504
ABG83_00000496
ABG83_00000033
ABG83_00011183
ABG83_00008945
ABG83_00008932
ABG83_00002711
ABG83_00004059
ABG83_00005472
ABG83_00012208
ABG83_00009008
ABG83_00008953
ABG83_00006902
ABG83_00010758
ABG83_00001214
ABG83_00009378
ABG83_00006012
ABG83_00007521
ABG83_00010681
ABG83_00001494
ABG83_00002583
ABG83_00003876
ABG83_00000194
ABG83_00006041
ABG83_00008251
ABG83_00009025
ABG83_00000301
ABG83_00004991
ABG83_00002418
ABG83_00002257
ABG83_00005865
ABG83_00006428
ABG83_00006652
ABG83_00006765
ABG83_00002963
ABG83_00006123
ABG83_00008035
ABG83_00004528
ABG83_00007329
ABG83_00004253
ABG83_00000032
ABG83_00005955
ABG83_00005020
ABG83_00002191
ABG83_00005417
ABG83_00002175
ABG83_00002910
ABG83_00010769
ABG83_00001900
ABG83_00008164
ABG83_00000970
ABG83_00001377
ABG83_00011363
ABG83_00003798
ABG83_00010555
ABG83_00008675
ABG83_00008796
ABG83_00006505
ABG83_00001736
ABG83_00001062
ABG83_00006520
ABG83_00007654
ABG83_00006318
ABG83_00007942
ABG83_00003689
ABG83_00003320
ABG83_00004225
ABG83_00001849
ABG83_00005038
ABG83_00004302
ABG83_00002627
ABG83_00008387
ABG83_00008162
ABG83_00003953
ABG83_00001449
ABG83_00000291
ABG83_00003073
ABG83_00008697
ABG83_00008871
ABG83_00002779
ABG83_00004255
ABG83_00008854
ABG83_00003310
ABG83_00010293
ABG83_00004184
ABG83_00002714
ABG83_00006566
ABG83_00001722
ABG83_00005483
ABG83_00003033
ABG83_00003486
ABG83_00002971
ABG83_00000828
ABG83_00008661
ABG83_00010583
ABG83_00006920
ABG83_00009554
ABG83_00005428
ABG83_00002313
ABG83_00003047
ABG83_00010035
ABG83_00003153
ABG83_00002151
ABG83_00002414
ABG83_00000397
ABG83_00000481
ABG83_00007203
ABG83_00006252
ABG83_00005680
ABG83_00005496
ABG83_00005286
ABG83_00010960
ABG83_00011130
ABG83_00003834
ABG83_00001516
ABG83_00007153
ABG83_00000622
ABG83_00004880
ABG83_00002798
ABG83_00007269
ABG83_00002326
ABG83_00001433
ABG83_00001241
ABG83_00006688
ABG83_00002128
ABG83_00000461
ABG83_00000521
ABG83_00007923
ABG83_00001427
ABG83_00003305
ABG83_00006879
ABG83_00004612
ABG83_00005463
ABG83_00006672
ABG83_00011230
ABG83_00004943
ABG83_00008659
ABG83_00005061
ABG83_00001343
ABG83_00009051
ABG83_00005713
ABG83_00004342
ABG83_00002388
ABG83_00000467
ABG83_00005186
ABG83_00002718
ABG83_00010000
ABG83_00006586
ABG83_00002470
ABG83_00002705
ABG83_00003860
ABG83_00003662
ABG83_00002974
ABG83_00005394
ABG83_00009083
ABG83_00009069
ABG83_00010418
ABG83_00010440
ABG83_00005375
ABG83_00008674
ABG83_00001228
ABG83_00003307
ABG83_00000299
ABG83_00006708
ABG83_00003745
ABG83_00002154
ABG83_00011992
ABG83_00011797
ABG83_00002019
ABG83_00006213
ABG83_00009313
ABG83_00002550
ABG83_00008505
ABG83_00006232
ABG83_00008415
ABG83_00000191
ABG83_00007656
ABG83_00012068
ABG83_00007158
ABG83_00000164
ABG83_00002448
ABG83_00010692
ABG83_00008083
ABG83_00003659
ABG83_00000174
ABG83_00003811
ABG83_00010578
ABG83_00008745
ABG83_00001769
ABG83_00004999
ABG83_00001250
ABG83_00000550
ABG83_00006477
ABG83_00008875
ABG83_00006554
ABG83_00008650
ABG83_00006793
ABG83_00000225
ABG83_00000971
ABG83_00007581
ABG83_00005732
ABG83_00005224
ABG83_00002802
ABG83_00003316
ABG83_00004120
ABG83_00007508
ABG83_00005987
ABG83_00004921
ABG83_00008765
ABG83_00002153
ABG83_00005254
ABG83_00006560
ABG83_00001235
ABG83_00010084
ABG83_00006814
ABG83_00004061
ABG83_00001856
ABG83_00003306
ABG83_00001942
ABG83_00001882
ABG83_00004189
ABG83_00008665
ABG83_00002297
ABG83_00007690
ABG83_00009562
ABG83_00005659
ABG83_00007553
ABG83_00010458
ABG83_00004512
ABG83_00004516
ABG83_00006212
ABG83_00002584
ABG83_00005645
ABG83_00005905
ABG83_00008874
ABG83_00006065
ABG83_00006510
ABG83_00004440
ABG83_00010234
ABG83_00009028
ABG83_00004188
ABG83_00005440
ABG83_00006811
ABG83_00001242
ABG83_00010351
ABG83_00008642
ABG83_00003460
ABG83_00010142
ABG83_00001353
ABG83_00003726
ABG83_00002264
ABG83_00010957
ABG83_00005046
ABG83_00002441
ABG83_00011643
ABG83_00005104
ABG83_00007644
ABG83_00009693
ABG83_00011406
ABG83_00007686
ABG83_00001247
ABG83_00000148
ABG83_00008952
ABG83_00003406
ABG83_00007547
ABG83_00008564
ABG83_00012422
ABG83_00006023
ABG83_00007053
ABG83_00002517
ABG83_00005705
ABG83_00000549
ABG83_00009482
ABG83_00002162
ABG83_00004251
ABG83_00006905
ABG83_00012770
ABG83_00001960
ABG83_00010817
ABG83_00007452
ABG83_00004677
ABG83_00007757
ABG83_00002689
ABG83_00001229
ABG83_00005452
ABG83_00000296
ABG83_00002244
ABG83_00010464
ABG83_00000473
ABG83_00004252
ABG83_00007709
ABG83_00011491
ABG83_00007618
ABG83_00000173
ABG83_00006086
ABG83_00007643
ABG83_00007779
ABG83_00011093
ABG83_00003250
ABG83_00005622
ABG83_00007292
ABG83_00007615
ABG83_00004953
ABG83_00002276
ABG83_00005336
ABG83_00008319
ABG83_00010892
ABG83_00007487
ABG83_00011537
ABG83_00009967
ABG83_00011563
ABG83_00006142
ABG83_00010864
ABG83_00007579
ABG83_00007884
ABG83_00000421
ABG83_00004629
ABG83_00009182
ABG83_00003192
ABG83_00013204
ABG83_00003251
ABG83_00006433
ABG83_00001098
ABG83_00006197
ABG83_00008181
ABG83_00009368
ABG83_00000228
ABG83_00003291
ABG83_00000788
ABG83_00008473
ABG83_00000779
ABG83_00010246
ABG83_00006771
ABG83_00002241
ABG83_00007006
ABG83_00011671
ABG83_00001959
ABG83_00010798
ABG83_00002518
ABG83_00007108
ABG83_00002392
ABG83_00007189
ABG83_00006768
ABG83_00005694
ABG83_00001352
ABG83_00000095
ABG83_00010745
ABG83_00007481
ABG83_00012484
ABG83_00005410
ABG83_00002715
ABG83_00011657
ABG83_00000472
ABG83_00001587
ABG83_00001857
ABG83_00009089
ABG83_00002404
ABG83_00007207
ABG83_00005925
ABG83_00005721
ABG83_00007591
ABG83_00004101
ABG83_00006471
ABG83_00009195
ABG83_00011340
ABG83_00009243
ABG83_00007206
ABG83_00007933
ABG83_00002979
ABG83_00003471
ABG83_00001189
ABG83_00002169
ABG83_00005674
ABG83_00001801
ABG83_00010329
ABG83_00010016
ABG83_00010334
ABG83_00002340
ABG83_00005765
ABG83_00009859
ABG83_00002827
ABG83_00001452
ABG83_00007818
ABG83_00003498
ABG83_00008728
ABG83_00002086
ABG83_00011677
ABG83_00004565
ABG83_00000468
ABG83_00002189
ABG83_00001566
ABG83_00007093
ABG83_00004506
ABG83_00000300
ABG83_00003789
ABG83_00007495
ABG83_00002083
ABG83_00003649
ABG83_00004183
ABG83_00001041
ABG83_00006441
ABG83_00001762
ABG83_00002740
ABG83_00010997
ABG83_00001828
ABG83_00002248
ABG83_00000756
ABG83_00006726
ABG83_00005202
ABG83_00011712
ABG83_00001287
ABG83_00006754
ABG83_00001872
ABG83_00001593
ABG83_00002749
ABG83_00000163
ABG83_00006682
ABG83_00006599
ABG83_00007150
ABG83_00007750
ABG83_00011349
ABG83_00006098
ABG83_00002907
ABG83_00002431
ABG83_00010585
ABG83_00002085
ABG83_00005364
ABG83_00007649
ABG83_00009699
ABG83_00001358
ABG83_00005411
ABG83_00007380
ABG83_00002530
ABG83_00007866
ABG83_00006157
ABG83_00003855
ABG83_00006727
ABG83_00003627
ABG83_00011610
ABG83_00005639
ABG83_00005365
ABG83_00006387
ABG83_00000065
ABG83_00006373
ABG83_00001413
ABG83_00002214
ABG83_00011686
ABG83_00007133
ABG83_00005917
ABG83_00005512
ABG83_00010897
ABG83_00002485
ABG83_00002975
ABG83_00001781
ABG83_00005456
ABG83_00007702
ABG83_00003016
ABG83_00001674
ABG83_00002279
ABG83_00001284
ABG83_00004108
ABG83_00003455
ABG83_00005734
ABG83_00011870
ABG83_00009802
ABG83_00011254
ABG83_00011535
ABG83_00007413
ABG83_00002926
ABG83_00001737
ABG83_00005989
ABG83_00005126
ABG83_00004486
ABG83_00000872
ABG83_00006040
ABG83_00011501
ABG83_00005341
ABG83_00008330
ABG83_00011050
ABG83_00000874
ABG83_00007177
ABG83_00001845
ABG83_00008671
ABG83_00010053
ABG83_00007500
ABG83_00004652
ABG83_00008051
ABG83_00005831
ABG83_00004655
ABG83_00006349
ABG83_00004179
ABG83_00003008
ABG83_00010304
ABG83_00001550
ABG83_00000787
ABG83_00009791
ABG83_00005618
ABG83_00009525
ABG83_00006047
ABG83_00007468
ABG83_00005584
ABG83_00009729
ABG83_00009491
ABG83_00010996
ABG83_00011229
ABG83_00001800
ABG83_00002325
ABG83_00004068
ABG83_00002466
ABG83_00004026
ABG83_00000305
ABG83_00000145
ABG83_00008576
ABG83_00005397
ABG83_00006854
ABG83_00012518
ABG83_00005167
ABG83_00002923
ABG83_00002361
ABG83_00006187
ABG83_00005733
ABG83_00010690
ABG83_00009045
ABG83_00007859
ABG83_00008055
ABG83_00010610
ABG83_00001222
ABG83_00001349
ABG83_00006616
ABG83_00009803
ABG83_00006860
ABG83_00007737
ABG83_00006100
ABG83_00006329
ABG83_00006081
ABG83_00003278
ABG83_00006702
ABG83_00010236
ABG83_00012524
ABG83_00002717
ABG83_00003920
ABG83_00009673
ABG83_00010749
ABG83_00002320
ABG83_00002413
ABG83_00006120
ABG83_00001457
ABG83_00000743
ABG83_00000405
ABG83_00002462
ABG83_00000661
ABG83_00004010
ABG83_00004904
ABG83_00009972
ABG83_00004134
ABG83_00003225
ABG83_00006761
ABG83_00001119
ABG83_00000565
ABG83_00002468
ABG83_00007674
ABG83_00005169
ABG83_00002163
ABG83_00002366
ABG83_00008093
ABG83_00000836
ABG83_00009079
ABG83_00000023
ABG83_00001807
ABG83_00009784
ABG83_00003082
ABG83_00012671
ABG83_00001870
ABG83_00008100
ABG83_00001448
ABG83_00003116
ABG83_00003840
ABG83_00002660
ABG83_00010292
ABG83_00010004
ABG83_00007607
ABG83_00008016
ABG83_00006936
ABG83_00007849
ABG83_00004733
ABG83_00005310
ABG83_00010722
ABG83_00010256
ABG83_00008037
ABG83_00002084
ABG83_00010409
ABG83_00007107
ABG83_00001729
ABG83_00003880
ABG83_00008327
ABG83_00002100
ABG83_00009277
ABG83_00003954
ABG83_00004099
ABG83_00000556
ABG83_00000347
ABG83_00004213
ABG83_00003799
ABG83_00005538
ABG83_00003554
ABG83_00011116
ABG83_00011495
ABG83_00011315
ABG83_00005462
ABG83_00009249
ABG83_00001542
ABG83_00011094
ABG83_00004316
ABG83_00000392
ABG83_00006322
ABG83_00004533
ABG83_00005174
ABG83_00001636
ABG83_00010615
ABG83_00008831
ABG83_00007663
ABG83_00008278
ABG83_00000176
ABG83_00009312
ABG83_00011118
ABG83_00009586
ABG83_00002531
ABG83_00006238
ABG83_00004087
ABG83_00009104
ABG83_00001743
ABG83_00002036
ABG83_00001150
ABG83_00002176
ABG83_00009485
ABG83_00005017
ABG83_00004009
ABG83_00006026
ABG83_00006479
ABG83_00004819
ABG83_00004945
ABG83_00006381
ABG83_00002318
ABG83_00002853
ABG83_00002968
ABG83_00000707
ABG83_00010887
ABG83_00009728
ABG83_00011599
ABG83_00010747
ABG83_00006874
ABG83_00001266
ABG83_00007698
ABG83_00007679
ABG83_00007611
ABG83_00006027
ABG83_00006478
ABG83_00007822
ABG83_00002047
ABG83_00010150
ABG83_00004949
ABG83_00006176
ABG83_00003141
ABG83_00002198
ABG83_00007935
ABG83_00000600
ABG83_00001796
ABG83_00005998
ABG83_00001466
ABG83_00009698
ABG83_00002601
ABG83_00004646
ABG83_00008502
ABG83_00001168
ABG83_00006511
ABG83_00003647
ABG83_00005052
ABG83_00001034
ABG83_00012234
ABG83_00001583
ABG83_00011215
ABG83_00003663
ABG83_00002143
ABG83_00011413
ABG83_00009772
ABG83_00000653
ABG83_00000584
ABG83_00007693
ABG83_00007431
ABG83_00001622
ABG83_00006247
ABG83_00005194
ABG83_00003997
ABG83_00004233
ABG83_00005153
ABG83_00000369
ABG83_00007526
ABG83_00001223
ABG83_00000143
ABG83_00005140
ABG83_00005838
ABG83_00000760
ABG83_00002958
ABG83_00010013
ABG83_00010626
ABG83_00000786
ABG83_00001779
ABG83_00006671
ABG83_00010880
ABG83_00002440
ABG83_00011578
ABG83_00000282
ABG83_00001174
ABG83_00011274
ABG83_00008840
ABG83_00002540
ABG83_00007555
ABG83_00003577
ABG83_00000235
ABG83_00005820
ABG83_00007766
ABG83_00004572
ABG83_00006439
ABG83_00005695
ABG83_00004587
ABG83_00002190
ABG83_00009163
ABG83_00003660
ABG83_00008497
ABG83_00006822
ABG83_00005465
ABG83_00005781
ABG83_00004230
ABG83_00003238
ABG83_00001812
ABG83_00001033
ABG83_00007349
ABG83_00009605
ABG83_00008372
ABG83_00004666
ABG83_00001987
ABG83_00007685
ABG83_00011536
ABG83_00003391
ABG83_00007755
ABG83_00004576
ABG83_00006789
ABG83_00009081
ABG83_00006527
ABG83_00004317
ABG83_00000953
ABG83_00006286
ABG83_00000750
ABG83_00004573
ABG83_00001488
ABG83_00002389
ABG83_00004650
ABG83_00001943
ABG83_00009062
ABG83_00010919
ABG83_00009814
ABG83_00007699
ABG83_00005832
ABG83_00006641
ABG83_00001902
ABG83_00002429
ABG83_00002309
ABG83_00004194
ABG83_00001333
ABG83_00002310
ABG83_00008666
ABG83_00004722
ABG83_00008437
ABG83_00010699
ABG83_00008095
ABG83_00000414
ABG83_00001818
ABG83_00006085
ABG83_00007631
ABG83_00005491
ABG83_00008465
ABG83_00008169
ABG83_00003878
ABG83_00009306
ABG83_00005957
ABG83_00012500
ABG83_00006122
ABG83_00005526
ABG83_00003841
ABG83_00009358
ABG83_00004888
ABG83_00000260
ABG83_00009065
ABG83_00002768
ABG83_00006082
ABG83_00006661
ABG83_00005796
ABG83_00005109
ABG83_00010181
ABG83_00006921
ABG83_00004962
ABG83_00001051
ABG83_00001731
ABG83_00008279
ABG83_00000624
ABG83_00002896
ABG83_00006502
ABG83_00001719
ABG83_00006343
ABG83_00006068
ABG83_00003857
ABG83_00005101
ABG83_00007759
ABG83_00006172
ABG83_00004967
ABG83_00009767
ABG83_00000302
ABG83_00007038
ABG83_00009299
ABG83_00005775
ABG83_00004391
ABG83_00008686
ABG83_00005345
ABG83_00006627
ABG83_00001923
ABG83_00004338
ABG83_00006794
ABG83_00002656
ABG83_00005766
ABG83_00009371
ABG83_00004818
ABG83_00005860
ABG83_00011117
ABG83_00002703
ABG83_00000478
ABG83_00004209
ABG83_00009846
ABG83_00003354
ABG83_00007364
ABG83_00000131
ABG83_00010077
ABG83_00000441
ABG83_00010377
ABG83_00008507
ABG83_00005640
ABG83_00001925
ABG83_00008263
ABG83_00002716
ABG83_00002982
ABG83_00004177
ABG83_00002863
ABG83_00002679
ABG83_00007137
ABG83_00004196
ABG83_00008575
ABG83_00007021
ABG83_00000311
ABG83_00006783
ABG83_00008363
ABG83_00003813
ABG83_00009737
ABG83_00013237
ABG83_00013163
ABG83_00004172
ABG83_00002439
ABG83_00009892
ABG83_00003226
ABG83_00001109
ABG83_00010328
ABG83_00004025
ABG83_00000320
ABG83_00008607
ABG83_00001498
ABG83_00007565
ABG83_00000211
ABG83_00006738
ABG83_00005370
ABG83_00005088
ABG83_00005490
ABG83_00003447
ABG83_00004482
ABG83_00000454
ABG83_00005859
ABG83_00001708
ABG83_00012087
ABG83_00005572
ABG83_00003897
ABG83_00001543
ABG83_00005815
ABG83_00003474
ABG83_00004217
ABG83_00002403
ABG83_00009044
ABG83_00003371
ABG83_00008192
ABG83_00010641
ABG83_00001256
ABG83_00008951
ABG83_00005067
ABG83_00002219
ABG83_00004135
ABG83_00004403
ABG83_00008036
ABG83_00002209
ABG83_00010111
ABG83_00001887
ABG83_00005217
ABG83_00003795
ABG83_00000666
ABG83_00005047
ABG83_00003639
ABG83_00005688
ABG83_00007736
ABG83_00000951
ABG83_00004216
ABG83_00000084
ABG83_00005083
ABG83_00002242
ABG83_00004983
ABG83_00002352
ABG83_00004241
ABG83_00010307
ABG83_00006928
ABG83_00002558
ABG83_00001969
ABG83_00008020
ABG83_00008019
ABG83_00001999
ABG83_00002266
ABG83_00001619
ABG83_00003275
ABG83_00002311
ABG83_00003515
ABG83_00003089
ABG83_00002906
ABG83_00006199
ABG83_00002484
ABG83_00008695
ABG83_00002663
ABG83_00010185
ABG83_00009181
ABG83_00004574
ABG83_00007642
ABG83_00006690
ABG83_00007610
ABG83_00002357
ABG83_00002358
ABG83_00003917
ABG83_00005735
ABG83_00001008
ABG83_00001425
ABG83_00007937
ABG83_00005495
ABG83_00007782
ABG83_00010062
ABG83_00001697
ABG83_00008803
ABG83_00009109
ABG83_00002895
ABG83_00005467
ABG83_00006612
ABG83_00006746
ABG83_00005997
ABG83_00008992
ABG83_00007089
ABG83_00004866
ABG83_00000865
ABG83_00007351
ABG83_00002314
ABG83_00008161
ABG83_00011597
ABG83_00003317
ABG83_00010108
ABG83_00012250
ABG83_00005089
ABG83_00000115
ABG83_00004717
ABG83_00000625
ABG83_00002407
ABG83_00010037
ABG83_00003085
ABG83_00010601
ABG83_00004401
ABG83_00005253
ABG83_00009300
ABG83_00008546
ABG83_00006133
ABG83_00001620
ABG83_00004623
ABG83_00000932
ABG83_00003446
ABG83_00008038
ABG83_00009982
ABG83_00009864
ABG83_00007205
ABG83_00002028
ABG83_00009246
ABG83_00008506
ABG83_00003165
ABG83_00001350
ABG83_00009165
ABG83_00001431
ABG83_00002259
ABG83_00006134
ABG83_00006256
ABG83_00008717
ABG83_00007190
ABG83_00005524
ABG83_00002269
ABG83_00000199
ABG83_00009817
ABG83_00001484
ABG83_00000295
ABG83_00011045
ABG83_00004270
ABG83_00012380
ABG83_00008680
ABG83_00002142
ABG83_00006371
ABG83_00000947
ABG83_00009845
ABG83_00004922
ABG83_00000654
ABG83_00003129
ABG83_00008442
ABG83_00001408
ABG83_00008494
ABG83_00010507
ABG83_00000952
ABG83_00001512
ABG83_00006852
ABG83_00005537
ABG83_00010995
ABG83_00004662
ABG83_00006883
ABG83_00005056
ABG83_00003687
ABG83_00007501
ABG83_00010535
ABG83_00008809
ABG83_00000775
ABG83_00003075
ABG83_00006203
ABG83_00001162
ABG83_00003248
ABG83_00003814
ABG83_00006707
ABG83_00002235
ABG83_00002454
ABG83_00005627
ABG83_00009766
ABG83_00008136
ABG83_00000245
ABG83_00006259
ABG83_00005403
ABG83_00006223
ABG83_00011795
ABG83_00003013
ABG83_00001625
ABG83_00004958
ABG83_00007287
ABG83_00010725
ABG83_00001263
ABG83_00006253
ABG83_00010602
ABG83_00006175
ABG83_00001013
ABG83_00005855
